# Supplementary material for: From cellular senescence to age-associated diseases: the miRNA connection
Source: Longev Healthspan. 2012 Dec 3;1:10. doi: 10.1186/2046-2395-1-10 (PMC3922944; doi:10.1186/2046-2395-1-10)
Supplement: Additional file 1 — Table S1. Summary of age-associated diseases. [file 2046-2395-1-10-S1.xlsx]

## Sheet: Tabelle1
	Exosomes	Ectosomes	Apoptotic bodies
Size [nm]	30 - 100 nm	100 - 1000 nm	50 - 5000 nm
Floating density [g/ml]	1,10 - 1,21	N.K.	1,16 - 1,28
Sedimentation [g]	100 000 - 110 000	10 000 - 100 000	1 500 - 100 000
Cargo	mRNA, miRNA, proteins	mRNA, miRNA, proteins	mRNA, miRNA,rRNA, DNA, proteins
Origin	Late endosomes	Plama membrane	Apoptotic cells
Specific marker	Tetraspanins(CD81, CD63) ESCRT member (Alix, TSG 101)	Integrins, Selectins, Metalloproteinases	Histones, DNA
Morphology	Cup shaped	Irregularly	Irregularly
Uptake of cargo	Specific	Specific	N.K.
Mode of release	Fusion of MVB with PM	PM blebbing by Actomyosin contraction	PM blebbing by Actomyosin contraction
